# Supplementary material for: Camelid husbandry in the Atacama Desert? A stable isotope study of camelid bone collagen and textiles from the Lluta and Camarones Valleys, northern Chile
Source: PLoS One. 2020 Mar 11;15(3):e0228332. doi: 10.1371/journal.pone.0228332 (PMC7065742; doi:10.1371/journal.pone.0228332)
Supplement: S1 Table — (XLSX) [file pone.0228332.s001.xlsx]

## Sheet: S1 Table
S1 Table. Bone collagen carbon and nitrogen isotope and elemental compositions for all samples analyzed. Those samples that failed one or more of the quality criteria are indicated with strikethrough text.
Lab ID	Taxon	Element	Site	Feature	Period	% Collagen	δ13C (‰)	δ15N (‰)	wt% C	wt% N	C:Natomic
240	Vicugna sp.	Malleolus	LL-93 Vinto 1-2	URC-2	Hispanic	1.6	-19.54	6.72	32.3	10.5	3.59
937	Camelidae	Phalanx I	LL-036 Rosario 2	Recinto 58	LH	23.4	-18.75	7.58	31.01	11.49	3.15
938	Camelidae	Rib	LL-036 Rosario 2	Recinto 58	LH	13.1	-17.45	7.26	42.34	15.69	3.15
941	Camelidae	Tibia	LL-036 Rosario 2	Recinto 59	LH	19.3	-19.44	7.65	42.41	15.59	3.17
942	Camelidae	Tibia	LL-036 Rosario 2	Recinto 59	LH	26.1	-19.03	10.08	43.36	15.94	3.17
943	Camelidae	Radius-ulna	LL-036 Rosario 2	Recinto 58	LH	19.9	-19.62	7.46	40.34	14.79	3.18
939	Camelidae	Distal Phalanx	LL-036 Rosario 2	Recinto 58	LH	10.7	-18.63	8.21	42.39	15.41	3.21
940	Camelidae	Metapodial	LL-036 Rosario 2	Recinto 58	LH	21	-19.54	6.13	43.45	15.7	3.23
936	Camelidae	Femur	LL-036 Rosario 2	Recinto 58	LH	15.4	-19.05	6.77	33.15	11.64	3.32
944	Camelidae	Long bone	LL-036 Rosario 2	Recinto 58	LH	18.8	-19.43	7.12	43.5	14.96	3.39
945	Camelidae	Long bone	LL-036 Rosario 2	Recinto 58	LH	23.3	-21.18	8.54	44.09	13.57	3.79
244	Camelidae	Zygomatic	Ll-19 Sora Sur	URC-1	LH	13.3	-15.59	13.65	45.3	16.6	3.18
245	Camelidae	Maxilla	Ll-19 Sora Sur	URC-1	LH	2.8	-15.72	14.86	38.6	13.8	3.26
241	Lama sp.	Cervical vertebrae	Ll-19 Sora Sur	URS-2 Ampl. S	LH	1.4	-17.41	7.56	36.2	12.7	3.32
248	Camelidae	Phalanx I	LL-21 Poblado Millune	URS-1	LH	22.1	-17	6.28	44.3	16.1	3.21
251	Lama sp.	Astragalus	LL-21 Poblado Millune	URS-2 Ampl. S	LH	24	-16.52	11.61	44.4	15.9	3.26
250	Camelidae	Lumbar vertebrae	LL-21 Poblado Millune	URS-2	LH	23.1	-18.87	7.05	44.1	15.7	3.28
249	Camelidae	Scapula	LL-21 Poblado Millune	URS-2	LH	16.1	-19.42	6.18	43	14.9	3.37
262	Camelidae	Metapodial	LL-21 Poblado Millune	URR-2 (SW)	LH	1.1	-14.47	13.21	6.4	1.9	3.93
263	Vicugna sp.	Astragalus	LL-21 Poblado Millune	URR-2 (SW)	LH	1.1	-17.77	5.29	1.7	0.4	4.96
254	Camelidae	Tarsus	LL-93 Vinto 1-2	URC-2	LH	12.6	-16.54	13.37	45.4	15.1	3.51
246	Camelidae	Metapodial	Ll-19 Sora Sur	URC-1	LIP	16.8	-19.04	8.56	43.4	15.7	3.22
242	Lama sp.	Premolar 1	Ll-19 Sora Sur	URS-1	LIP	17.4	-18.16	9.46	40.7	14.6	3.25
247	Camelidae	Tibia	Ll-19 Sora Sur	URC-1	LIP	1.2	-18.3	11.41	40.2	13.4	3.5
259	Camelidae	Sesamoid	LL-93 Vinto 1-2	URC-2	LIP	20.3	-19.06	8.08	45.7	16.7	3.19
261	Camelidae	Sesamoid	LL-93 Vinto 1-2	URC-2	LIP	21.9	-18.71	10.17	44.3	16.2	3.19
258	Vicugna sp.	Tarsus IV	LL-93 Vinto 1-2	URC-2	LIP	21	-18.87	10.59	45	16.3	3.22
256	Lama sp.	Cervical vertebrae	LL-93 Vinto 1-2	URC-2	LIP	20.1	-19.07	5.87	44.6	16.1	3.23
260	Camelidae	Sesamoid	LL-93 Vinto 1-2	URC-2	LIP	22.3	-19.19	7.94	43.6	15.6	3.26
257	Camelidae	Phalanx	LL-93 Vinto 1-2	URC-2	LIP	18.6	-19.44	10.41	43.2	15.4	3.27
252	Lama sp.	Carpal 2	LL-93 Vinto 1-2	URC-2	LIP	13.4	-17.91	12.89	43.4	15.4	3.29
253	Lama sp.	Tarsus 4	LL-93 Vinto 1-2	URC-2	LIP	21.4	-19.53	8.82	45.3	15.6	3.39
255	Lama sp.	Phalanx III	LL-93 Vinto 1-2	URC-2	LIP	1.4	-19.79	8.87	22.3	7.4	3.51
239	Vicugna sp.	Phalanx I	LL-93 Vinto 1-2	URC-1	LIP	0.2	-19.27	11.75	16.3	3.4	5.59
238	Camelidae	Tibia	Ll-19 Sora Sur	URR-8	LIP−LH	19	-17.38	13.19	43.9	15.9	3.22
243	Camelidae	Molar	Ll-19 Sora Sur	URR-4	LIP−LH	7.6	-18.2	8.91	44.6	15.2	3.42
