# Supplementary material for: Camelid husbandry in the Atacama Desert? A stable isotope study of camelid bone collagen and textiles from the Lluta and Camarones Valleys, northern Chile
Source: PLoS One. 2020 Mar 11;15(3):e0228332. doi: 10.1371/journal.pone.0228332 (PMC7065742; doi:10.1371/journal.pone.0228332)
Supplement: S2 Table — (XLSX) [file pone.0228332.s002.xlsx]

## Sheet: S5 Table
S2 Table. Textile carbon and nitrogen isotope and elemental compositions for all samples analyzed. Those samples that failed one or more of the quality criteria are indicated with strikethrough text.
Lab ID	Type	Type		Valley	Site	Feature	Group	Period	δ13C (‰)	δ15N (‰)	wt% C	wt% N	C:Natomic
724.3	Fleece	monochrome brown fleece	Lluta LH	Lluta	Rosario 2	Precinct 58, N2-3/ E10-11, Cavity in northern sector	1	LH	-20.0784	6.72309	44.5621	13.9984	3.18337
720.2	Yarn	2ZS monochrome dark brown yarn	Lluta LH	Lluta	Rosario 2	Precinct 58, N2-3/E10-11, Str 1	1	LH	-21.1276	7.85686	49.4539	12.495	3.95791
735.3	Yarn	2ZS dyed red yarn	Lluta LH	Lluta	Rosario 2	Precinct 58, N7-8 /E14-15, Storage pit	1	LH	-20.6062	7.41235	40.9177	12.4211	3.2942
738.2	Yarn	monochrome orange brown yarn	Lluta LH	Lluta	Rosario 2	Precinct 58, N8-9 /E12-13, Str 3	1	LH	-21.0832	5.95889	45.5637	13.6013	3.34995
655.3	Yarn	2ZS monochrome yellowish white yarn	Lluta LH	Lluta	Rosario 2	Precinct 58, N9/E8-9, Str 2	1	LH	-19.2075	7.96173	41.3546	12.9246	3.19967
716.3	Fleece	monochrome brown fleece	Lluta LH	Lluta	Rosario 2	Precinct 59, N2-3/E0-1, Str 1	1	LH	-18.1087	8.98823	41.852	12.4137	3.37143
717.2	Yarn	2ZS monochrome dark brown yarn, warp face	Lluta LH	Lluta	Rosario 2	Precinct 59, N2-3/E0-1, Str 2	1	LH	-20.3444	8.16069	40.8089	12.533	3.25612
719.2	Yarn	.	Lluta LH	Lluta	Rosario 2	Precinct 59, N2-3/E0-1, Str 3	1	LH	-20.9509	8.92211	49.5652	12.0764	4.1043
264	Yarn	yarn	Lluta LH	Lluta	Ll-19 Sora Sur	URC-3 AMPL. W	1	LH	-20.16	7.74	30.9	11	3.28
280	Yarn	bichrome irregular knotted yarn	Lluta LH	Lluta	LL-21 Poblado Millune	URR-3	2	LH	-11.87	14.57	39.3	12.1	3.79
281	Yarn	knotted yarns	Lluta LH	Lluta	LL-21 Poblado Millune	URR-3	1	LH	-18.94	7.29	38	12.2	3.63
272	Yarn	bichrome yarn, hand spun	Lluta LH	Lluta	LL-21 Poblado Millune	URS-1	2	LH	-13.39	16.4	36	11.4	3.68
273	Yarn	weft	Lluta LH	Lluta	LL-21 Poblado Millune	URS-2	1	LH	-19.78	12.77	21.5	5.3	4.73
276	Yarn	warp	Lluta LH	Lluta	LL-21 Poblado Millune	URS-2	1	LH	-19.21	11.82	24.8	7.2	4.02
274	Yarn	warp	Lluta LH	Lluta	LL-21 Poblado Millune	URS-2	1	LH	-20.84	9.41	29.6	9.1	3.79
275	Yarn	knotted net	Lluta LH	Lluta	LL-21 Poblado Millune	URS-2	1	LH	-20.59	7.81	34.3	11.1	3.6
277	Yarn	weft	Lluta LH	Lluta	LL-21 Poblado Millune	URS-2	1	LH	-17.03	9.53	31.9	10.2	3.65
269	Yarn	warp	Lluta LH	Lluta	LL-21 Poblado Millune	URS-2 Ampl. S	1	LH	-20.56	8.94	34.6	11	3.67
270	Yarn	weft	Lluta LH	Lluta	LL-21 Poblado Millune	URS-2 Ampl. S	1	LH	-20.2	7.81	34.4	11.2	3.58
271	Yarn	bichrome cord	Lluta LH	Lluta	LL-21 Poblado Millune	URS-2 Ampl. S	1	LH	-19.45	6.04	38.3	12.6	3.54
278	Yarn	dyed hand spun yarn	Lluta LH	Lluta	LL-21 Poblado Millune	URS-2 Ampl. S	1	LH	-18.99	9.79	40.7	13.4	3.54
279	Yarn	irregular yarn	Lluta LH	Lluta	LL-21 Poblado Millune	URS-2 Ampl. S	1	LH	-20.39	11.49	39.4	11.9	3.86
713.2	Yarn	2ZS monochrome yellowish brown yarn, warp face	Lluta LIP	Lluta	Rosario 2	Precinct 58, N0-1/E8-9, Str 4	1	LIP	-16.3757	10.639	40.8022	12.4062	3.28885
743.3	Fleece	monochrome dark brown fleece	Lluta LIP	Lluta	Rosario 2	Precinct 58, N9/E8-9, Str 5, outside of the wall	2	LIP	-10.6426	17.5514	41.7307	12.3598	3.37632
729.2	Yarn	8SZ braided cable, polychrome in dark brown, orange brown and yellow tones	Lluta LIP	Lluta	Rosario 2	Precinct 59, N4-5/E8-9 , Str 4, inside the wall	1	LIP	-20.3801	6.64233	41.4039	13.5222	3.06192
282	Yarn	dark brown yarn	Lluta LIP	Lluta	LL-93 Vinto 1-2	URC-2	1	LIP	-19.16	11.45	31.1	8.4	4.32
283	Yarn	yarn (stringline type)	Lluta LIP	Lluta	LL-93 Vinto 1-2	URC-2	2	LIP	-14.44	13.84	29.8	10	3.48
284	Yarn	thick dark brown yarn	Lluta LIP	Lluta	LL-93 Vinto 1-2	URC-2	1	LIP	-18.26	11.53	35.8	11.3	3.69
285	Yarn	dyed red yarn	Lluta LIP	Lluta	LL-93 Vinto 1-2	URC-2	1	LIP	-19.1	8.42	35.8	11.3	3.69
265	Yarn	reddish brown yarn	Lluta LIP-LH	Lluta	Ll-19 Sora Sur	URR-9	1	LIP-LH	-20.63	8.61	37.9	12.3	3.59
266	Yarn	ochre beige warp	Lluta LIP-LH	Lluta	Ll-19 Sora Sur	URR-9	1	LIP-LH	-21.16	8.43	39.8	12.8	3.63
267	Yarn	dyed blue warp	Lluta LIP-LH	Lluta	Ll-19 Sora Sur	URR-9	1	LIP-LH	-16.67	12.35	39.6	12.7	3.64
268	Yarn	white warp yarn	Lluta LIP-LH	Lluta	Ll-19 Sora Sur	URR-9	1	LIP-LH	-20.12	8.25	38.9	12.5	3.63
287	Yarn	weft	Lluta LIP-LH	Lluta	Ll-19 Sora Sur	URR-9	1	LIP-LH	-20.51	6.18	41.5	13.3	3.64
295	Fleece	black twisted fleece	Cam LH	Camarones	Huancarane 1	Precinct 74	2	LH	-10.12	14.96	32	9.7	3.85
296	Fleece	brown fleece	Cam LH	Camarones	Huancarane 1	Precinct 74	2	LH	-9.75	13.11	37.8	12.8	3.44
297	Yarn	2 ply yarn, monochrome or bichrome?	Cam LH	Camarones	Huancarane 1	Precinct 74	1	LH	-20.6	8.73	41.3	12.6	3.82
298	Yarn	irregular 2 ply yarn 2ZS, posibly handspun	Cam LH	Camarones	Huancarane 1	Precinct 74	1	LH	-19.2	6.88	34.7	11.5	3.52
429	Yarn	2 ply 2ZS yarn, white and medium brown, from a group of yarns	Cam LH	Camarones	Huancarane 1	Precinct 74	1	LH	-20.56	8.38	41.3	12.3	3.92
300	Yarn	warp	Cam LIP	Camarones	Huancarane 1	Precinct 132	1	LIP	-20.01	6.27	29	9.1	3.72
301	Yarn	weft	Cam LIP	Camarones	Huancarane 1	Precinct 132	1	LIP	-19.87	7.22	29	8.9	3.8
302	Fleece	white fleece	Cam LIP	Camarones	Huancarane 1	Precinct 132	1	LIP	-20.33	6.77	35.5	11.8	3.51
303	Yarn	irregular 2 ply yarn 2ZS, posibly handspun	Cam LIP	Camarones	Huancarane 1	Precinct 132	1	LIP	-20.86	3.91	30.7	10.2	3.51
304	Yarn	irregular 2 ply yarn 2ZS, posibly handspun, ochre beige	Cam LIP	Camarones	Huancarane 1	Precinct 132	1	LIP	-21.17	4.94	26.3	8.4	3.65
305	Yarn	bichrome weft	Cam LIP	Camarones	Huancarane 1	Precinct 132	1	LIP	-20.25	8.11	34.2	10.9	3.66
306	Yarn	white warp	Cam LIP	Camarones	Huancarane 1	Precinct 132	1	LIP	-20.65	7.8	28.4	8.8	3.76
307	Yarn	reparation	Cam LIP	Camarones	Huancarane 1	Precinct 132	1	LIP	-19.1	6.65	33.2	10.7	3.62
308	Yarn	regular light brown cord 4Z-2S-Z	Cam LIP	Camarones	Huancarane 1	Precinct 132	1	LIP	-20.43	9.15	34.5	11.2	3.59
309	Fleece	white fleece	Cam LIP	Camarones	Huancarane 1	Precinct 132	1	LIP	-20.5	6.4	38.4	12.6	3.55
310	Yarn	regular 2 ply yarn 2ZS, dark brown	Cam LIP	Camarones	Huancarane 1	Precinct 132	1	LIP	-19.44	7.33	30.6	9.3	3.84
311	Yarn	regular light 4Z-2S-Z multicoloured cord / light brown, light and dark beige	Cam LIP	Camarones	Huancarane 1	Precinct 132	1	LIP	-20.6	9.44	34.4	11.3	3.55
430	Yarn	2 ply 2ZS monochrome yarn, hand spun	Cam LIP	Camarones	Huancarane 1	Precinct 132	1	LIP	-20.93	3.64	34.8	11.6	3.5
293	Fleece	dark brown-black camelid fleece	Cam LIP	Camarones	Huancarane 1	Precinct 31	1	LIP	-17.52	11.12	32.1	8.9	4.21
288	Yarn	Yarn, probable warp	Cam LIP	Camarones	Huancarane 1	Precinct 31	1	LIP	-19.38	5.82	35.3	11.2	3.68
290	Yarn	Regular monochrome 2 ply yarn (2ZS), grayish beige	Cam LIP	Camarones	Huancarane 1	Precinct 31	1	LIP	-19.93	7.23	34.4	11	3.65
292	Fleece	beige fleece	Cam LIP	Camarones	Huancarane 1	Precinct 31	1	LIP	-19.64	9.08	39.4	13.2	3.48
422	Yarn	beige-light browin weft	Cam LIP	Camarones	Huancarane 1	Precinct 79	1	LIP	-19.94	7.61	41	11.9	4.02
414	Yarn	irregular 2 ply yarn 2ZS, light brown	Cam LIP	Camarones	Huancarane 1	Precinct 79	2	LIP	-10.99	14.92	39.3	12.4	3.7
425	Yarn	bichrome weft	Cam LIP	Camarones	Huancarane 1	Precinct 79	2	LIP	-12.44	12.48	40.9	12.8	3.73
426	Hair	knoted yarn 2SZ, human hair	Human	Camarones	Huancarane 1	Precinct 79	2	LIP	-11.37	15.38	41.7	13.4	3.63
318	Fleece	Medium brown fleece	Cam LIP	Camarones	Huancarane 1	Precinct 79	1	LIP	-18.49	6.94	35.5	11.9	3.48
319	Fleece	light brown felted fleece	Cam LIP	Camarones	Huancarane 1	Precinct 79	1	LIP	-19.47	6.6	36.8	12.3	3.49
413	Yarn	thick single yarn, S spun, yellowish white	Cam LIP	Camarones	Huancarane 1	Precinct 79	1	LIP	-19.98	9.68	38.8	12.8	3.53
415	Yarn	medium brown yarn	Cam LIP	Camarones	Huancarane 1	Precinct 79	1	LIP	-19.87	8.12	29.5	10.2	3.37
416	Fleece	light beige fleece	Cam LIP	Camarones	Huancarane 1	Precinct 79	1	LIP	-20.21	8.02	36.8	12.3	3.49
417	Fleece	medium brown fleece, possibly alpaca	Cam LIP	Camarones	Huancarane 1	Precinct 79	1	LIP	-20.26	4.51	35.4	11.5	3.59
418	Yarn	light pink warp yarn	Cam LIP	Camarones	Huancarane 1	Precinct 79	1	LIP	-20.62	7.49	35.7	11.3	3.68
419	Yarn	weft yarn	Cam LIP	Camarones	Huancarane 1	Precinct 79	1	LIP	-20.17	8.7	37.3	12	3.62
420	Yarn	heading cord	Cam LIP	Camarones	Huancarane 1	Precinct 79	1	LIP	-20.52	7.19	40.2	13	3.61
421	Yarn	brown warp	Cam LIP	Camarones	Huancarane 1	Precinct 79	1	LIP	-20.12	7.41	38.8	11.4	3.97
423	Yarn	yellowish white warp	Cam LIP	Camarones	Huancarane 1	Precinct 79	1	LIP	-20.14	7.41	40.9	12.2	3.91
424	Yarn	pale beige reparation yarn	Cam LIP	Camarones	Huancarane 1	Precinct 79	1	LIP	-16.43	9.68	41.4	13.6	3.55
427	Yarn	2 ply yarn, monochrome 2ZS, very loose	Cam LIP	Camarones	Huancarane 1	Precinct 79	1	LIP	-19.67	9.63	41.9	13.7	3.57
314	Hair	Human hair?	Human	Camarones	Huancarane 1	Precinct 96	2	LIP	-14.38	14.97	36	11.6	3.62
315	Hair	dark brown human hair	Human	Camarones	Huancarane 1	Precinct 96	2	LIP	-11.58	13.9	34	12.2	3.25
317	Fleece	white fleece with hide?	Cam LIP	Camarones	Huancarane 1	Precinct 96	2	LIP	-11.47	10.24	33.6	11.8	3.32
316b	Fleece	white fleece	Cam LIP	Camarones	Huancarane 1	Precinct 96	2	LIP	-10.44	12.89	32.5	10.9	3.48
312	Yarn	irregular 2 ply yarn 2ZS, dark brown	Cam LIP	Camarones	Huancarane 1	Precinct 96	1	LIP	-20.63	4.82	37.1	12.2	3.55
313	Yarn	regular 2 ply 2ZS yarn, white	Cam LIP	Camarones	Huancarane 1	Precinct 96	1	LIP	-17.59	9.87	37.5	12.6	3.47
316c	Fleece	white fleece	Cam LIP	Camarones	Huancarane 1	Precinct 96	1	LIP	-19.05	7.17	35.1	11.8	3.47
