# Supplementary material for: Camelid husbandry in the Atacama Desert? A stable isotope study of camelid bone collagen and textiles from the Lluta and Camarones Valleys, northern Chile
Source: PLoS One. 2020 Mar 11;15(3):e0228332. doi: 10.1371/journal.pone.0228332 (PMC7065742; doi:10.1371/journal.pone.0228332)
Supplement: S1 File — (R) [file pone.0228332.s004.R]

rm(list = ls())

library(siar)


graphics.off()

mydata <- read.table("data.txt",sep="\t",header=T)
attach(mydata)

ngroups <- length(unique(group))
spx <- split(x,group)
spy <- split(y,group)
SEA <- numeric(ngroups)
SEAc <- numeric(ngroups)
TA <- numeric(ngroups)


dev.new()
plot(x,y,col=group,type="p")
legend("topright",legend=as.character(paste("Group ",unique(group))),
        pch=19,col=1:length(unique(group)))

for (j in unique(group)){

  SE <- standard.ellipse(spx[[j]],spy[[j]],steps=1)

  SEA[j] <- SE$SEA
  SEAc[j] <- SE$SEAc

  lines(SE$xSEAc,SE$ySEAc,col=j,lty=1,lwd=3)

  CH <- convexhull(spx[[j]],spy[[j]])

  TA[j] <- CH$TA

  lines(CH$xcoords,CH$ycoords,lwd=1,lty=3)

  
}


print(cbind(SEA,SEAc,TA))


reps <- 10^4 # the number of posterior draws to make

SEA.B <- siber.ellipses(x,y,group,R=reps)

dev.new()
siardensityplot(SEA.B,
  xlab="Group",ylab="Area (permil^2)",
  ylim=c(0,15),
  main="Different estimates of Standard Ellipse Area (SEA)")

# and now overlay the other metrics on teh same plot for comparison
points(1:ngroups,SEAc,pch=15,col="red")
legend("topright",c("SEAc"),pch=c(15,17),col=c("red","blue"))

Pg1.lt.g2 <- sum( SEA.B[,1] < SEA.B[,2] ) / nrow(SEA.B)
